# Supplementary material for: Nimodipine Used with Vincristine: Protects Schwann Cells and Neuronal Cells from Vincristine-Induced Cell Death but Increases Tumor Cell Susceptibility
Source: Int J Mol Sci. 2024 Sep 27;25(19):10389. doi: 10.3390/ijms251910389 (PMC11476576; doi:10.3390/ijms251910389)
Supplement: Supplementary file 1 [file ijms-25-10389-s001.zip]

Archive with 1 entries (1 files):
- ijms-3227011-supplementary.pdf
